# Supplementary material for: The Penguin Study: A Randomised, Double-Blinded, Equivalence Trial on the Safety and Suitability of an Infant Formula with Partially Hydrolysed 100% Whey Protein
Source: Pediatr Rep. 2025 Apr 9;17(2):45. doi: 10.3390/pediatric17020045 (PMC12030296; doi:10.3390/pediatric17020045)
Supplement: Supplementary file 1 [file pediatrrep-17-00045-s001.zip]

Archive with 1 entries (1 files):
- pediatrrep-3454563-supplementary.pdf
